# Supplementary material for: An ontology-based approach to the analysis of the acid-base state of patients at operative measures
Source: PeerJ Comput Sci. 2021 Dec 9;7:e777. doi: 10.7717/peerj-cs.777 (PMC8670394; doi:10.7717/peerj-cs.777)
Supplement: Supplemental Information 1 [file peerj-cs-07-777-s001.csv]

髓�?
Number of exemplars: 10
1	2	3	4	5	6	7	8	9	10	11	12	13	14	15	16	17	18	19	20	21
7.317	36.8	49.7	-1.3	-0.6	24.7	22.6	61.8	119	36.7	4.7	138	1.17	110	6.6	1.4	30.83	283.5	7.317	36.8	49.7
7.224	46	64.4	-3.1	-1.1	25.7	21.3	71.9	144	44.1	5.2	140	1.19	110	6	1.1	32.96	286.9	7.224	46	64.4
7.232	38.6	69.6	-0.3	1.4	28.2	23.5	62.2	116	35.7	4.1	139	1.16	106	5.5	0.6	32.08	284.2	7.232	38.6	69.6
7.432	30.9	41.7	3.3	3.3	27.3	26.9	62.9	79	24.7	3.5	135	0.93	100	5.8	0.7	25.34	275.4	7.432	30.9	41.7
7.217	38.8	69.3	-1.9	0.2	27.1	22.1	60.5	132	40.6	4.7	136	1.16	104	5.7	0.6	33.19	277.6	7.217	38.8	69.3
7.303	43.4	60.7	2.2	3.3	29.2	26	73.5	108	33.2	4.1	135	0.97	102	5.4	0.6	30.05	276.4	7.303	43.4	60.7
7.294	34.7	57.5	-0.1	1.2	27	23.5	58.1	135	41.5	4.5	139	1.17	107	6.5	0.8	30.83	285.3	7.294	34.7	57.5
7.301	27	56.7	0.1	1.4	27.1	23.2	40.2	140	43.1	5	135	1.13	104	5.7	1.2	31.41	274.9	7.301	27	56.7
7.318	32.8	49.8	-1.3	-0.6	24.8	22.5	54	127	39	4.4	138	1.37	109	7	1.4	30.93	283.6	7.318	32.8	49.8
7.373	28.3	47.2	1.5	2	26.8	24.7	50.9	132	40.7	5	133	1.11	113	5.6	1.1	27.87	270.7	7.373	28.3	47.2
7.281	35.3	59	-0.3	0.9	26.9	23.5	62.1	122	37.5	5.6	136	1.16	103	5.4	1.1	29.45	276.9	7.281	35.3	59
7.317	30.4	55.4	1.2	2	27.6	24.7	51.4	106	32.9	6	134	0.95	102	5	0.6	29.79	272.8	7.317	30.4	55.4
7.459	32.6	40.8	4.8	4.8	28.6	28.3	67.2	90	28	4.1	131	0.97	98	4.8	0.8	24.76	265.8	7.459	32.6	40.8
7.308	28	54.9	0.1	1.1	26.7	23.4	47.2	126	38.9	5	139	1.22	105	7.1	1	29.24	284.7	7.308	28	54.9
7.241	41.4	68.3	-0.3	1.6	28.3	23.5	66.4	129	39.7	5	139	1.18	107	6	0.9	32.34	284.3	7.241	41.4	68.3
7.308	31.2	54.7	-0.4	1	26.6	23	53.2	158	48.3	4.3	141	1.16	112	6.1	0.9	29.74	287.7	7.308	31.2	54.7
7.336	30.1	47.8	-0.8	-0.3	24.8	23.1	61.1	118	36.4	4.7	137	1.07	108	5.3	0.9	25.36	280.2	7.336	30.1	47.8
7.365	30.6	48.7	1.6	2.3	27.2	24.9	56.8	138	42.4	4.5	142	1.21	107	6.6	1.1	27.54	291.1	7.365	30.6	48.7
7.19	41.1	77.1	-1.7	0.8	28.3	22.1	58.8	135	41.3	4.8	140	1.18	108	6.8	0.4	36.17	286.1	7.19	41.1	77.1
7.279	43.1	54	-2	-1.4	24.5	22.3	68.8	94	29.2	5.1	137	1.35	109	5.7	0.7	32.54	280.4	7.279	43.1	54
7.335	32.3	48.9	-0.4	0.3	25.4	23.2	52.5	126	38.8	4.5	136	1.17	107	6.4	0.5	31.12	279.3	7.335	32.3	48.9
7.221	42.3	58.8	-4.9	-3.4	23.2	19.8	65.2	132	40.5	5.3	137	1.13	117	5.9	0.8	33.84	279	7.221	42.3	58.8
7.177	28.4	79.6	-2.4	0.7	28.4	20.9	33.8	148	45.3	5	137	1.17	111	6.7	0.6	36.44	280	7.177	28.4	79.6
7.161	43.5	80.8	-3.1	-0.2	27.7	21.1	60.6	136	41.9	4	138	1.21	113	6.4	0.4	37.35	282.1	7.161	43.5	80.8
7.312	36.3	60.3	2.3	3.9	29.6	25.4	54.5	139	42.7	5	136	1.17	112	6	1	33.98	278.9	7.312	36.3	60.3
7.275	43.7	57.6	-1.2	-0.1	25.9	22.8	63.6	115	35.5	4.8	136	1.35	111	5.6	0.6	35.9	277	7.275	43.7	57.6
7.316	39.9	49.8	-1.4	-0.7	24.7	22.6	62.3	121	37.4	4.6	136	1.07	116	6.2	0.7	33.26	277.5	7.316	39.9	49.8
7.29	35.2	57.9	-0.2	1.1	27	23.5	59.5	129	39.7	4.6	140	1.16	125	5.7	0.6	30.5	284.8	7.29	35.2	57.9
7.28	26.3	64.1	1.1	3	29.2	23.9	38.3	145	44.5	4.8	136	1.21	115	6	0.7	31.54	278.1	7.28	26.3	64.1
